# Supplementary material for: Complex Extract of Polygonatum sibiricum and Nelumbinis semen Improves Menopause Symptoms via Regulation of Estrogen Receptor Beta in an Ovariectomized Rat Model
Source: Nutrients. 2023 May 24;15(11):2443. doi: 10.3390/nu15112443 (PMC10255448; doi:10.3390/nu15112443)
Supplement: Supplementary file 1 [file nutrients-15-02443-s001.zip]

Archive with 1 entries (1 files):
- nutrients-2373306-supplementary.pdf
